# Supplementary material for: Synthesis and Structure Elucidation of Novel Spirooxindole Linked to Ferrocene and Triazole Systems via [3 + 2] Cycloaddition Reaction
Source: Molecules. 2022 Jun 25;27(13):4095. doi: 10.3390/molecules27134095 (PMC9268063; doi:10.3390/molecules27134095)
Supplement: Supplementary file 1 [file molecules-27-04095-s001.zip]

Archive with 1 entries (1 files):
- molecules-1789237-supplementary.pdf
